# Supplementary material for: Optimizing type 2 diabetes management: AI-enhanced time series analysis of continuous glucose monitoring data for personalized dietary intervention
Source: PeerJ Comput Sci. 2024 Apr 22;10:e1971. doi: 10.7717/peerj-cs.1971 (PMC11057654; doi:10.7717/peerj-cs.1971)
Supplement: Supplemental Information 1 [file peerj-cs-10-1971-s001.csv]

Time	Glucose
4/28/2021 13:01	15
4/28/2021 13:16	14.8
4/28/2021 13:31	14.1
4/28/2021 13:46	13.9
4/28/2021 14:00	13.9
4/28/2021 14:15	13
4/28/2021 14:30	12.3
4/28/2021 14:45	12.1
4/28/2021 15:01	11.1
4/28/2021 15:16	10.7
4/28/2021 15:31	10.4
4/28/2021 15:46	9.9
4/28/2021 16:01	9.8
4/28/2021 16:15	10.6
4/28/2021 16:30	12.4
4/28/2021 16:45	13.1
4/28/2021 17:00	12.2
4/28/2021 17:15	11.9
4/28/2021 17:30	12.5
4/28/2021 17:46	13.9
4/28/2021 18:01	13.9
4/28/2021 18:15	13.2
4/28/2021 18:30	11.9
4/28/2021 18:45	11
4/28/2021 19:00	11.2
4/28/2021 19:15	10.9
4/28/2021 19:30	8.9
4/28/2021 19:45	7.8
4/28/2021 20:00	7.9
4/28/2021 20:15	7.8
4/28/2021 20:30	7.8
4/28/2021 20:45	8.1
4/28/2021 21:00	8.4
4/28/2021 21:15	9.1
4/28/2021 21:30	10.9
4/28/2021 21:45	11.7
4/28/2021 22:00	11.8
4/28/2021 22:15	12.2
4/28/2021 22:30	12.3
4/28/2021 22:45	12.5
4/28/2021 23:00	13.3
4/28/2021 23:15	14.8
4/28/2021 23:30	15.6
4/28/2021 23:45	15.5
4/29/2021 0:00	15.6
4/29/2021 0:14	16
4/29/2021 0:29	16.3
4/29/2021 0:44	17.1
4/29/2021 0:59	16.5
4/29/2021 1:14	15.7
4/29/2021 1:29	15.2
4/29/2021 1:44	15.2
4/29/2021 1:59	16
4/29/2021 2:14	15.5
4/29/2021 2:29	14.8
4/29/2021 2:44	15.3
4/29/2021 2:59	15.4
4/29/2021 3:14	14.6
4/29/2021 3:29	13.7
4/29/2021 3:44	13.4
4/29/2021 3:59	13.3
4/29/2021 4:14	13
4/29/2021 4:29	12.3
4/29/2021 4:44	11.9
4/29/2021 4:59	11.8
4/29/2021 5:14	11.7
4/29/2021 5:29	11.4
4/29/2021 5:44	10.9
4/29/2021 5:59	10.7
4/29/2021 6:14	10.6
4/29/2021 6:29	10.7
4/29/2021 6:44	10.6
4/29/2021 6:59	10
4/29/2021 7:14	10.8
4/29/2021 7:29	11.1
4/29/2021 7:44	10.9
4/29/2021 7:59	12.3
4/29/2021 8:14	13.8
4/29/2021 8:29	13
4/29/2021 8:44	13.6
4/29/2021 8:59	13.7
4/29/2021 9:14	12.9
4/29/2021 9:29	13.2
4/29/2021 9:44	13.9
4/29/2021 9:59	14.8
4/29/2021 10:14	16.2
4/29/2021 10:29	17.1
4/29/2021 10:44	17.1
4/29/2021 10:59	16.6
4/29/2021 11:13	16.3
4/29/2021 11:28	16.1
4/29/2021 11:43	15.6
4/29/2021 11:58	15.3
4/29/2021 12:13	15.2
4/29/2021 12:28	15
4/29/2021 12:43	14.7
4/29/2021 12:58	13.7
4/29/2021 13:13	12.9
4/29/2021 13:28	13
4/29/2021 13:43	12.1
4/29/2021 13:58	11.7
4/29/2021 14:13	11.7
4/29/2021 14:28	11.7
4/29/2021 14:42	12.1
4/29/2021 14:57	12.7
4/29/2021 15:12	12.8
4/29/2021 15:27	12.9
4/29/2021 15:42	12.7
4/29/2021 15:57	11.9
4/29/2021 16:12	11.4
4/29/2021 16:27	11.8
4/29/2021 16:42	11.4
4/29/2021 16:57	10.9
4/29/2021 17:12	10.6
4/29/2021 17:27	10.4
4/29/2021 17:42	10.3
4/29/2021 17:57	9.8
4/29/2021 18:12	9.4
4/29/2021 18:27	9.2
4/29/2021 18:42	9.5
4/29/2021 18:57	8.8
4/29/2021 19:13	8.1
4/29/2021 19:28	7.1
4/29/2021 19:42	6.7
4/29/2021 19:57	6.6
4/29/2021 20:12	6.1
4/29/2021 20:28	5.3
4/29/2021 20:42	5.6
4/29/2021 20:57	6.1
4/29/2021 21:12	6.4
4/29/2021 21:27	6.9
4/29/2021 21:42	7.3
4/29/2021 21:57	9.1
4/29/2021 22:12	11.9
4/29/2021 22:27	12.9
4/29/2021 22:42	13.6
4/29/2021 22:57	14.2
4/29/2021 23:12	13.7
4/29/2021 23:27	13.4
4/29/2021 23:42	13.3
4/29/2021 23:57	12.8
4/30/2021 0:12	11.1
4/30/2021 0:27	10.4
4/30/2021 0:42	11.2
4/30/2021 0:57	12.1
4/30/2021 1:12	12.2
4/30/2021 1:27	11.9
4/30/2021 1:42	11.6
4/30/2021 1:57	11.3
4/30/2021 2:12	11.6
4/30/2021 2:27	12.2
4/30/2021 2:42	12.3
4/30/2021 2:57	12.1
4/30/2021 3:12	11.6
4/30/2021 3:27	11.1
4/30/2021 3:42	11.1
4/30/2021 3:56	11.2
4/30/2021 4:11	10.3
4/30/2021 4:26	10.2
4/30/2021 4:41	9.9
4/30/2021 4:56	10
4/30/2021 5:11	10.5
4/30/2021 5:26	10.8
4/30/2021 5:41	10.8
4/30/2021 5:56	10.6
4/30/2021 6:11	10.6
4/30/2021 6:26	11.1
4/30/2021 6:41	11.2
4/30/2021 6:56	11.1
4/30/2021 7:11	11.3
4/30/2021 7:26	11.2
4/30/2021 7:41	11
4/30/2021 7:56	11.1
4/30/2021 8:11	11.4
4/30/2021 8:26	11.9
4/30/2021 8:40	12.2
4/30/2021 8:55	11.8
4/30/2021 9:10	12.3
4/30/2021 9:25	13.7
4/30/2021 9:40	15.1
4/30/2021 9:55	14.9
4/30/2021 10:10	14.3
4/30/2021 10:25	14.3
4/30/2021 10:40	14.6
4/30/2021 10:55	14.8
4/30/2021 11:10	14.3
4/30/2021 11:25	14.3
4/30/2021 11:40	14.1
4/30/2021 11:55	13.4
4/30/2021 12:10	13.3
4/30/2021 12:25	13.1
4/30/2021 12:40	12.9
4/30/2021 12:55	12.1
4/30/2021 13:10	11.8
4/30/2021 13:25	12.7
4/30/2021 13:40	14.3
4/30/2021 13:55	14.4
4/30/2021 14:10	14.2
4/30/2021 14:25	14.2
4/30/2021 14:40	13.8
4/30/2021 14:55	13.3
4/30/2021 15:10	12.7
4/30/2021 15:25	12.6
4/30/2021 15:40	12.7
4/30/2021 15:55	12.2
4/30/2021 16:10	11.2
4/30/2021 16:25	10.6
4/30/2021 16:40	10.9
4/30/2021 16:55	10.1
4/30/2021 17:10	7.9
4/30/2021 17:25	6.4
4/30/2021 17:40	6.1
4/30/2021 17:55	6.3
4/30/2021 18:09	5.7
4/30/2021 18:24	5.6
4/30/2021 18:39	5.8
4/30/2021 18:55	5.9
4/30/2021 19:10	6.5
4/30/2021 19:25	7.4
4/30/2021 19:40	8.4
4/30/2021 19:55	10.3
4/30/2021 20:10	10.8
4/30/2021 20:24	12.3
4/30/2021 20:39	12.9
4/30/2021 20:54	13.1
4/30/2021 21:09	13.1
4/30/2021 21:24	12.1
4/30/2021 21:39	12.1
4/30/2021 21:54	11.7
4/30/2021 22:09	11.4
4/30/2021 22:23	11.8
4/30/2021 22:38	11.6
4/30/2021 22:53	11.3
4/30/2021 23:08	11.9
4/30/2021 23:23	11.7
4/30/2021 23:38	11.8
4/30/2021 23:53	12.1
5/1/2021 0:08	11.5
5/1/2021 0:23	11.1
5/1/2021 0:38	10.2
5/1/2021 0:53	9.8
5/1/2021 1:08	9.6
5/1/2021 1:23	9.6
5/1/2021 1:38	9.9
5/1/2021 1:53	9.9
5/1/2021 2:08	9.7
5/1/2021 2:23	9.9
5/1/2021 2:38	10
5/1/2021 2:53	9.8
5/1/2021 3:08	9.7
5/1/2021 3:23	9.4
5/1/2021 3:38	9.4
5/1/2021 3:53	9.6
5/1/2021 4:08	9.8
5/1/2021 4:23	10.1
5/1/2021 4:38	10.2
5/1/2021 4:53	10.3
5/1/2021 5:08	10.6
5/1/2021 5:23	10.4
5/1/2021 5:38	10.4
5/1/2021 5:53	10.8
5/1/2021 6:08	11.2
5/1/2021 6:23	10.9
5/1/2021 6:38	10.9
5/1/2021 6:53	10.8
5/1/2021 7:08	11.1
5/1/2021 7:22	11.8
5/1/2021 7:37	12.2
5/1/2021 7:53	12.3
5/1/2021 8:08	11.8
5/1/2021 8:23	11.6
5/1/2021 8:37	11.9
5/1/2021 8:52	12.1
5/1/2021 9:07	12.6
5/1/2021 9:22	13.9
5/1/2021 9:37	14.5
5/1/2021 9:52	14.8
5/1/2021 10:07	14.9
5/1/2021 10:22	15.1
5/1/2021 10:37	15.4
5/1/2021 10:52	15.6
5/1/2021 11:07	15.4
5/1/2021 11:22	15.1
5/1/2021 11:37	13.8
5/1/2021 11:52	13.1
5/1/2021 12:07	13
5/1/2021 12:22	13.1
5/1/2021 12:37	12.9
5/1/2021 12:52	12.4
5/1/2021 13:07	13.1
5/1/2021 13:22	13.6
5/1/2021 13:37	12.8
5/1/2021 13:52	11.3
5/1/2021 14:06	10.9
5/1/2021 14:21	11.2
5/1/2021 14:36	11.4
5/1/2021 14:51	11
5/1/2021 15:06	11.1
5/1/2021 15:21	11.3
5/1/2021 15:36	9.7
5/1/2021 15:51	9.3
5/1/2021 16:06	9.7
5/1/2021 16:21	9.2
5/1/2021 16:36	9.4
5/1/2021 16:51	9.4
5/1/2021 17:06	9.2
5/1/2021 17:21	9.2
5/1/2021 17:36	9.2
5/1/2021 17:51	9.7
5/1/2021 18:06	10.3
5/1/2021 18:21	11.7
5/1/2021 18:36	12.7
5/1/2021 18:51	12.7
5/1/2021 19:06	13.4
5/1/2021 19:21	14.2
5/1/2021 19:36	14.7
5/1/2021 19:51	15.1
5/1/2021 20:06	15.7
5/1/2021 20:21	15.9
5/1/2021 20:36	15.8
5/1/2021 20:51	16
5/1/2021 21:06	15.8
5/1/2021 21:21	14.7
5/1/2021 21:36	13.4
5/1/2021 21:51	13.7
5/1/2021 22:06	14.5
5/1/2021 22:21	15
5/1/2021 22:36	15.2
5/1/2021 22:51	15.7
5/1/2021 23:06	16.1
5/1/2021 23:21	15.8
5/1/2021 23:36	14.9
5/1/2021 23:51	13.9
5/2/2021 0:06	14.1
5/2/2021 0:21	14.9
5/2/2021 0:36	15.7
5/2/2021 0:51	15.7
5/2/2021 1:05	14.6
5/2/2021 1:20	14.1
5/2/2021 1:35	13.8
5/2/2021 1:50	13.6
5/2/2021 2:05	13.7
5/2/2021 2:20	13.7
5/2/2021 2:35	13.6
5/2/2021 2:50	13.3
5/2/2021 3:05	12.9
5/2/2021 3:20	12.7
5/2/2021 3:35	12.7
5/2/2021 3:50	12.6
5/2/2021 4:05	12
5/2/2021 4:20	11.8
5/2/2021 4:35	11.5
5/2/2021 4:50	10.9
5/2/2021 5:05	10.6
5/2/2021 5:20	9.9
5/2/2021 5:35	9.6
5/2/2021 5:50	10.1
5/2/2021 6:05	10.8
5/2/2021 6:20	10.9
5/2/2021 6:35	10.8
5/2/2021 6:50	11
5/2/2021 7:04	11.1
5/2/2021 7:19	11
5/2/2021 7:34	11.3
5/2/2021 7:49	11.9
5/2/2021 8:04	11.8
5/2/2021 8:19	11.6
5/2/2021 8:34	11.7
5/2/2021 8:49	12.2
5/2/2021 9:04	12.6
5/2/2021 9:19	12.2
5/2/2021 9:34	11.9
5/2/2021 9:49	11.8
5/2/2021 10:04	11.7
5/2/2021 10:19	11.7
5/2/2021 10:34	11.3
5/2/2021 10:49	11.2
5/2/2021 11:04	11.4
5/2/2021 11:19	11.3
5/2/2021 11:34	10.8
5/2/2021 11:49	10.8
5/2/2021 12:04	10.5
5/2/2021 12:19	10.2
5/2/2021 12:34	10.3
5/2/2021 12:49	9.9
5/2/2021 13:04	9.8
5/2/2021 13:19	10.1
5/2/2021 13:34	11.6
5/2/2021 13:49	13.7
5/2/2021 14:04	15.1
5/2/2021 14:19	14.3
5/2/2021 14:34	14.2
5/2/2021 14:49	15.2
5/2/2021 15:04	13.7
5/2/2021 15:19	13.3
5/2/2021 15:34	13.8
5/2/2021 15:49	14
5/2/2021 16:04	13.9
5/2/2021 16:19	13.4
5/2/2021 16:34	13.1
5/2/2021 16:49	12.6
5/2/2021 17:04	12.6
5/2/2021 17:19	12.7
5/2/2021 17:33	13.1
5/2/2021 17:48	13
5/2/2021 18:03	13.4
5/2/2021 18:18	14.4
5/2/2021 18:33	15.2
5/2/2021 18:48	15.7
5/2/2021 19:03	15.6
5/2/2021 19:18	15.2
5/2/2021 19:34	15.1
5/2/2021 19:49	15.8
5/2/2021 20:04	16.8
5/2/2021 20:19	17
5/2/2021 20:34	16.7
5/2/2021 20:49	16.3
5/2/2021 21:04	15.8
5/2/2021 21:19	14.2
5/2/2021 21:34	12.4
5/2/2021 21:49	12.6
5/2/2021 22:03	14.3
5/2/2021 22:18	14.7
5/2/2021 22:33	14.8
5/2/2021 22:48	14.9
5/2/2021 23:03	14.7
5/2/2021 23:18	13
5/2/2021 23:33	12.2
5/2/2021 23:48	12.3
5/3/2021 0:03	13.2
5/3/2021 0:18	13.9
5/3/2021 0:33	14.3
5/3/2021 0:48	14.6
5/3/2021 1:03	14.9
5/3/2021 1:18	15.2
5/3/2021 1:33	15.2
5/3/2021 1:48	14.7
5/3/2021 2:02	14.4
5/3/2021 2:17	14.1
5/3/2021 2:32	13.5
5/3/2021 2:47	13.1
5/3/2021 3:02	13.3
5/3/2021 3:17	12.3
5/3/2021 3:32	12
5/3/2021 3:47	11.8
5/3/2021 4:02	11.5
5/3/2021 4:17	10.9
5/3/2021 4:32	10.3
5/3/2021 4:47	10.1
5/3/2021 5:02	10.1
5/3/2021 5:17	10
5/3/2021 5:32	9.7
5/3/2021 5:47	9.6
5/3/2021 6:02	9.7
5/3/2021 6:17	9.8
5/3/2021 6:32	10.1
5/3/2021 6:47	10.3
5/3/2021 7:02	10.2
5/3/2021 7:17	10.4
5/3/2021 7:32	10.6
5/3/2021 7:47	10.4
5/3/2021 8:02	10.4
5/3/2021 8:17	10.8
5/3/2021 8:32	11.1
5/3/2021 8:47	11.4
5/3/2021 9:02	12.1
5/3/2021 9:17	11.9
5/3/2021 9:32	11.8
5/3/2021 9:47	11.4
5/3/2021 10:02	11.7
5/3/2021 10:17	11.7
5/3/2021 10:32	11.7
5/3/2021 10:46	11.4
5/3/2021 11:01	11.5
5/3/2021 11:16	11.8
5/3/2021 11:31	11.9
5/3/2021 11:46	12.6
5/3/2021 12:01	14.2
5/3/2021 12:16	16.2
5/3/2021 12:31	17.9
5/3/2021 12:46	19.1
5/3/2021 13:01	19.5
5/3/2021 13:16	19.8
5/3/2021 13:31	19.9
5/3/2021 13:46	18.6
5/3/2021 14:01	17.7
5/3/2021 14:16	16.8
5/3/2021 14:31	16.3
5/3/2021 14:46	16
5/3/2021 15:01	15.3
5/3/2021 15:16	14.8
5/3/2021 15:31	14.4
5/3/2021 15:46	14
5/3/2021 16:01	13.8
5/3/2021 16:16	13.4
5/3/2021 16:31	13.2
5/3/2021 16:46	13.8
5/3/2021 17:01	13.7
5/3/2021 17:15	13.7
5/3/2021 17:30	12.8
5/3/2021 17:45	11.9
5/3/2021 18:01	12.1
5/3/2021 18:16	11.9
5/3/2021 18:31	11.5
5/3/2021 18:45	11.4
5/3/2021 19:00	11.3
5/3/2021 19:16	10.7
5/3/2021 19:31	10.3
5/3/2021 19:46	10.1
5/3/2021 20:01	9.8
5/3/2021 20:16	9.1
5/3/2021 20:30	8.8
5/3/2021 20:45	8.2
5/3/2021 21:00	8.1
5/3/2021 21:15	8.9
5/3/2021 21:30	9.7
5/3/2021 21:46	10.5
5/3/2021 22:01	11.9
5/3/2021 22:16	12.3
5/3/2021 22:29	11.9
5/3/2021 22:44	11.7
5/3/2021 22:59	11.8
5/3/2021 23:14	11.6
5/3/2021 23:29	11.6
5/3/2021 23:44	12.5
5/3/2021 23:59	12.7
5/4/2021 0:14	12.7
5/4/2021 0:29	12.9
5/4/2021 0:44	13.2
5/4/2021 0:59	13.9
5/4/2021 1:14	14.2
5/4/2021 1:29	14.1
5/4/2021 1:44	13.7
5/4/2021 1:59	13.6
5/4/2021 2:14	13.3
5/4/2021 2:29	12.9
5/4/2021 2:44	12.4
5/4/2021 2:59	12.1
5/4/2021 3:14	11.8
5/4/2021 3:29	11.6
5/4/2021 3:44	11.5
5/4/2021 3:59	11.3
5/4/2021 4:14	11.2
5/4/2021 4:29	11.3
5/4/2021 4:44	11.3
5/4/2021 4:59	11.2
5/4/2021 5:14	11.1
5/4/2021 5:29	11.3
5/4/2021 5:44	12
5/4/2021 5:59	11.6
5/4/2021 6:14	11.5
5/4/2021 6:29	11.5
5/4/2021 6:44	11.5
5/4/2021 6:59	11.7
5/4/2021 7:14	12.1
5/4/2021 7:29	12.9
5/4/2021 7:44	13.3
5/4/2021 7:59	12.8
5/4/2021 8:14	13.6
5/4/2021 8:29	14.4
5/4/2021 8:44	14.2
5/4/2021 8:59	14.1
5/4/2021 9:14	14.1
5/4/2021 9:29	14.2
5/4/2021 9:44	14.4
5/4/2021 9:59	15.1
5/4/2021 10:14	16.1
5/4/2021 10:29	16.7
5/4/2021 10:44	16.8
5/4/2021 10:59	17
5/4/2021 11:14	17.2
5/4/2021 11:29	17
5/4/2021 11:44	16.4
5/4/2021 11:58	16.3
5/4/2021 12:13	15.9
5/4/2021 12:28	15.4
5/4/2021 12:43	15.2
5/4/2021 12:58	15.1
5/4/2021 13:13	14.7
5/4/2021 13:28	14.2
5/4/2021 13:43	13.6
5/4/2021 13:58	12.9
5/4/2021 14:13	12.4
5/4/2021 14:28	11.9
5/4/2021 14:43	11.4
5/4/2021 14:58	10.7
5/4/2021 15:13	10.2
5/4/2021 15:28	9.8
5/4/2021 15:43	9.3
5/4/2021 15:58	9.5
5/4/2021 16:13	10.5
5/4/2021 16:28	11.5
5/4/2021 16:43	11.7
5/4/2021 16:58	11.3
5/4/2021 17:13	11.3
5/4/2021 17:28	11.3
5/4/2021 17:43	11.1
5/4/2021 17:58	10.7
5/4/2021 18:13	10.6
5/4/2021 18:27	11.4
5/4/2021 18:42	10.7
5/4/2021 18:58	9.7
5/4/2021 19:12	9.3
5/4/2021 19:27	8.8
5/4/2021 19:42	8.8
5/4/2021 19:57	8.3
5/4/2021 20:12	7.9
5/4/2021 20:27	7.2
5/4/2021 20:42	6.6
5/4/2021 20:58	5.9
5/4/2021 21:13	5.8
5/4/2021 21:27	6.2
5/4/2021 21:42	6.4
5/4/2021 21:57	7.2
5/4/2021 22:12	9.1
5/4/2021 22:27	11.1
5/4/2021 22:42	12.1
5/4/2021 22:57	14
5/4/2021 23:12	15.2
5/4/2021 23:27	15.6
5/4/2021 23:42	15.7
5/4/2021 23:57	16.1
5/5/2021 0:12	15.9
5/5/2021 0:27	15.6
5/5/2021 0:42	15.8
5/5/2021 0:57	16.3
5/5/2021 1:12	16.4
5/5/2021 1:26	16.2
5/5/2021 1:41	16.8
5/5/2021 1:56	17.6
5/5/2021 2:11	17.4
5/5/2021 2:26	17.6
5/5/2021 2:41	18
5/5/2021 2:56	17.8
5/5/2021 3:11	17.1
5/5/2021 3:25	16
5/5/2021 3:40	15.5
5/5/2021 3:55	14.3
5/5/2021 4:10	13.3
5/5/2021 4:25	13.1
5/5/2021 4:40	13.4
5/5/2021 4:55	13.6
5/5/2021 5:10	13.4
5/5/2021 5:25	13.1
5/5/2021 5:40	12.9
5/5/2021 5:55	12.7
5/5/2021 6:10	12.2
5/5/2021 6:25	11.9
5/5/2021 6:40	12.1
5/5/2021 6:55	12.2
5/5/2021 7:10	12.1
5/5/2021 7:25	12.6
5/5/2021 7:40	13
5/5/2021 7:55	12.9
5/5/2021 8:10	12.9
5/5/2021 8:24	13
5/5/2021 8:39	13.2
5/5/2021 8:54	12.9
5/5/2021 9:09	13.6
5/5/2021 9:24	14.4
5/5/2021 9:39	12.8
5/5/2021 9:54	12.4
5/5/2021 10:09	13.2
5/5/2021 10:24	13.7
5/5/2021 10:39	13.8
5/5/2021 10:54	14.2
5/5/2021 11:09	14.3
5/5/2021 11:24	14.3
5/5/2021 11:39	14.4
5/5/2021 11:54	14.4
5/5/2021 12:09	14.2
5/5/2021 12:24	13.7
5/5/2021 12:39	13.3
5/5/2021 12:54	13
5/5/2021 13:09	12.7
5/5/2021 13:24	12.3
5/5/2021 13:39	12.1
5/5/2021 13:54	11.8
5/5/2021 14:09	11.6
5/5/2021 14:23	12.3
5/5/2021 14:38	13.5
5/5/2021 14:53	14.3
5/5/2021 15:08	14.6
5/5/2021 15:23	14.4
5/5/2021 15:38	13.8
5/5/2021 15:53	13.6
5/5/2021 16:08	13.2
5/5/2021 16:23	12.8
5/5/2021 16:38	12.2
5/5/2021 16:53	11.4
5/5/2021 17:08	10.7
5/5/2021 17:23	10.3
5/5/2021 17:38	9.8
5/5/2021 17:53	9.4
5/5/2021 18:07	9.7
5/5/2021 18:22	9.4
5/5/2021 18:38	8.1
5/5/2021 18:53	7.1
5/5/2021 19:08	6.5
5/5/2021 19:23	6.2
5/5/2021 19:37	5.9
5/5/2021 19:52	5.9
5/5/2021 20:07	5.1
5/5/2021 20:22	4.7
5/5/2021 20:37	5.1
5/5/2021 20:51	5.8
5/5/2021 21:06	6.1
5/5/2021 21:21	7
5/5/2021 21:36	8.7
5/5/2021 21:51	10.4
5/5/2021 22:06	11.7
5/5/2021 22:22	12.9
5/5/2021 22:37	13.9
5/5/2021 22:52	14.8
5/5/2021 23:07	14.8
5/5/2021 23:22	14.3
5/5/2021 23:37	14.8
5/5/2021 23:52	14.9
5/6/2021 0:07	14.2
5/6/2021 0:22	13.8
5/6/2021 0:37	13.9
5/6/2021 0:52	14.2
5/6/2021 1:05	13.9
5/6/2021 1:20	13.9
5/6/2021 1:35	14.3
5/6/2021 1:50	14.5
5/6/2021 2:05	15
5/6/2021 2:20	15.3
5/6/2021 2:35	15.1
5/6/2021 2:50	14.8
5/6/2021 3:05	14.6
5/6/2021 3:20	14.1
5/6/2021 3:35	13.8
5/6/2021 3:50	13.6
5/6/2021 4:05	12.8
5/6/2021 4:20	12.3
5/6/2021 4:35	12
5/6/2021 4:50	11.6
5/6/2021 5:05	11
5/6/2021 5:20	10.6
5/6/2021 5:35	10.2
5/6/2021 5:50	10.2
5/6/2021 6:05	10.4
5/6/2021 6:20	10.4
5/6/2021 6:35	10.7
5/6/2021 6:50	10.8
5/6/2021 7:05	10.6
5/6/2021 7:20	10.8
5/6/2021 7:35	11.1
5/6/2021 7:50	11.3
5/6/2021 8:05	11.4
5/6/2021 8:20	11
5/6/2021 8:35	11.3
5/6/2021 8:50	11.7
5/6/2021 9:05	11.8
5/6/2021 9:20	11.9
5/6/2021 9:35	12.1
5/6/2021 9:50	11.8
5/6/2021 10:05	11.5
5/6/2021 10:19	11.9
5/6/2021 10:34	11.6
5/6/2021 10:49	11.6
5/6/2021 11:03	12.9
5/6/2021 11:18	13.9
5/6/2021 11:33	14.5
5/6/2021 11:48	15.3
5/6/2021 12:03	15.8
5/6/2021 12:18	15.8
5/6/2021 12:33	15.9
5/6/2021 12:48	14.4
5/6/2021 13:03	14.9
5/6/2021 13:18	15.4
5/6/2021 13:33	14.5
5/6/2021 13:48	14.2
5/6/2021 14:03	14.6
5/6/2021 14:18	14.7
5/6/2021 14:33	14.6
5/6/2021 14:48	14.7
5/6/2021 15:03	14.7
5/6/2021 15:18	14.7
5/6/2021 15:33	14.3
5/6/2021 15:48	13.7
5/6/2021 16:03	13.8
5/6/2021 16:18	13.7
5/6/2021 16:33	13.3
5/6/2021 16:48	12.8
5/6/2021 17:03	12.1
5/6/2021 17:18	11.3
5/6/2021 17:33	11
5/6/2021 17:48	11.2
5/6/2021 18:03	10.8
5/6/2021 18:18	10.5
5/6/2021 18:33	10.3
5/6/2021 18:48	10.7
5/6/2021 19:03	10.9
5/6/2021 19:18	11.2
5/6/2021 19:33	10.7
5/6/2021 19:48	9.9
5/6/2021 20:02	8.9
5/6/2021 20:18	8.4
5/6/2021 20:33	8.6
5/6/2021 20:48	8.9
5/6/2021 21:02	7.9
5/6/2021 21:18	8.1
5/6/2021 21:32	9.6
5/6/2021 21:47	10.3
5/6/2021 22:02	10.3
5/6/2021 22:17	9.9
5/6/2021 22:32	9.4
5/6/2021 22:47	8.8
5/6/2021 23:02	8.8
5/6/2021 23:17	9.8
5/6/2021 23:32	10.8
5/6/2021 23:47	11.3
5/7/2021 0:02	11.2
5/7/2021 0:17	11.3
5/7/2021 0:32	12.4
5/7/2021 0:47	12.9
5/7/2021 1:02	13.2
5/7/2021 1:17	13.1
5/7/2021 1:32	13.1
5/7/2021 1:47	13.6
5/7/2021 2:02	13.1
5/7/2021 2:17	12.6
5/7/2021 2:32	12.1
5/7/2021 2:47	11.4
5/7/2021 3:02	11
5/7/2021 3:17	10.5
5/7/2021 3:32	9.8
5/7/2021 3:46	9.4
5/7/2021 4:01	9.1
5/7/2021 4:16	9.6
5/7/2021 4:31	9.6
5/7/2021 4:46	9.4
5/7/2021 5:01	9.2
5/7/2021 5:16	9.1
5/7/2021 5:31	9.2
5/7/2021 5:46	9.2
5/7/2021 6:01	9.1
5/7/2021 6:16	9.4
5/7/2021 6:31	9.7
5/7/2021 6:46	9.9
5/7/2021 7:01	10.2
5/7/2021 7:16	10.4
5/7/2021 7:31	10.9
5/7/2021 7:46	11.1
5/7/2021 8:01	11.2
5/7/2021 8:16	11.3
5/7/2021 8:31	11.3
5/7/2021 8:46	11.6
5/7/2021 9:01	11.7
5/7/2021 9:16	11.5
5/7/2021 9:31	11.8
5/7/2021 9:46	12.3
5/7/2021 10:01	13.3
5/7/2021 10:16	14.1
5/7/2021 10:31	14.3
5/7/2021 10:46	14.5
5/7/2021 11:01	14.6
5/7/2021 11:16	14.8
5/7/2021 11:31	14.6
5/7/2021 11:46	14.3
5/7/2021 12:01	14.2
5/7/2021 12:16	13.9
5/7/2021 12:31	13.7
5/7/2021 12:46	13.2
5/7/2021 13:00	13.2
5/7/2021 13:15	12.6
5/7/2021 13:30	12
5/7/2021 13:45	11.7
5/7/2021 14:00	11.2
5/7/2021 14:15	10.6
5/7/2021 14:30	10.2
5/7/2021 14:45	10.5
5/7/2021 15:00	11.2
5/7/2021 15:15	12.6
5/7/2021 15:30	12.1
5/7/2021 15:45	11.7
5/7/2021 16:00	12.8
5/7/2021 16:15	12.2
5/7/2021 16:30	9.8
5/7/2021 16:45	8.1
5/7/2021 17:00	7.4
5/7/2021 17:15	7.1
5/7/2021 17:30	6.7
5/7/2021 17:45	5.9
5/7/2021 18:00	4.7
5/7/2021 18:15	4.9
5/7/2021 18:29	5.7
5/7/2021 18:44	5.9
5/7/2021 18:59	6.5
5/7/2021 19:15	8.5
5/7/2021 19:30	10.3
5/7/2021 19:45	11.7
5/7/2021 20:00	13.6
5/7/2021 20:15	14.9
5/7/2021 20:30	15.4
5/7/2021 20:44	15.1
5/7/2021 20:59	14.8
5/7/2021 21:14	14.6
5/7/2021 21:29	14.7
5/7/2021 21:44	15.1
5/7/2021 21:59	15.1
5/7/2021 22:14	14.9
5/7/2021 22:29	14.6
5/7/2021 22:44	13.6
5/7/2021 22:59	12.7
5/7/2021 23:14	12.2
5/8/2021 0:13	10.7
5/8/2021 0:28	11.1
5/8/2021 0:43	11.8
5/8/2021 0:58	13.1
5/8/2021 1:13	13.9
5/8/2021 1:28	14.4
5/8/2021 1:43	14.9
5/8/2021 1:58	14.9
5/8/2021 2:13	14.4
5/8/2021 2:28	13.8
5/8/2021 2:43	13.6
5/8/2021 2:58	13.9
5/8/2021 3:13	13.7
5/8/2021 3:28	13.2
5/8/2021 3:43	13.1
5/8/2021 3:58	12.9
5/8/2021 4:13	12.9
5/8/2021 4:28	12.6
5/8/2021 4:43	12.1
5/8/2021 4:58	11.8
5/8/2021 5:13	11.5
5/8/2021 5:28	11.2
5/8/2021 5:43	10.9
5/8/2021 5:58	10.9
5/8/2021 6:13	11
5/8/2021 6:28	10.7
5/8/2021 6:43	10.3
5/8/2021 6:58	10.2
5/8/2021 7:13	10.7
5/8/2021 7:28	11.3
5/8/2021 7:43	11.3
5/8/2021 7:58	11.7
5/8/2021 8:13	11.8
5/8/2021 8:28	11.6
5/8/2021 8:42	11.8
5/8/2021 8:57	12
5/8/2021 9:12	12.1
5/8/2021 9:27	12
5/8/2021 9:42	12
5/8/2021 9:57	11.9
5/8/2021 10:12	11.8
5/8/2021 10:27	11.6
5/8/2021 10:42	11.3
5/8/2021 10:57	11.2
5/8/2021 11:12	11
5/8/2021 11:27	10.9
5/8/2021 11:42	10.8
5/8/2021 11:57	10.6
5/8/2021 12:12	11.2
5/8/2021 12:27	13.4
5/8/2021 12:42	15.5
5/8/2021 12:57	15.9
5/8/2021 13:13	14.9
5/8/2021 13:28	14.5
5/8/2021 13:42	14.5
5/8/2021 13:57	14
5/8/2021 14:12	13.1
5/8/2021 14:27	12.4
5/8/2021 14:42	12.4
5/8/2021 14:57	12.5
5/8/2021 15:12	12.5
5/8/2021 15:27	11.9
5/8/2021 15:42	11.8
5/8/2021 15:57	12.1
5/8/2021 16:12	12.1
5/8/2021 16:27	11.5
5/8/2021 16:42	10.9
5/8/2021 16:57	10.8
5/8/2021 17:12	11.4
5/8/2021 17:27	12.1
5/8/2021 17:42	12.8
5/8/2021 17:57	13.9
5/8/2021 18:11	13.7
5/8/2021 18:26	13.3
5/8/2021 18:41	13.5
5/8/2021 18:56	13.9
5/8/2021 19:11	13.7
5/8/2021 19:26	13.6
5/8/2021 19:41	13.3
5/8/2021 19:56	12.9
5/8/2021 20:11	13.5
5/8/2021 20:26	14.4
5/8/2021 20:41	15.1
5/8/2021 20:56	15.1
5/8/2021 21:11	15.1
5/8/2021 21:26	15.2
5/8/2021 21:41	15.3
5/8/2021 21:56	15.6
5/8/2021 22:11	15.5
5/8/2021 22:26	15.2
5/8/2021 22:41	14.7
5/8/2021 22:55	13.8
5/8/2021 23:10	13.7
5/8/2021 23:25	14.1
5/8/2021 23:40	14.2
5/8/2021 23:55	13.4
5/9/2021 0:10	12.7
5/9/2021 0:25	12.6
5/9/2021 0:40	12.8
5/9/2021 0:55	12.6
5/9/2021 1:10	12.4
5/9/2021 1:25	12.5
5/9/2021 1:40	12.8
5/9/2021 1:55	12.8
5/9/2021 2:10	12.5
5/9/2021 2:25	12.6
5/9/2021 2:40	12.3
5/9/2021 2:55	11.8
5/9/2021 3:10	11.4
5/9/2021 3:25	11
5/9/2021 3:40	10.7
5/9/2021 3:55	10.4
5/9/2021 4:10	10.3
5/9/2021 4:25	10.3
5/9/2021 4:40	10.2
5/9/2021 4:55	9.9
5/9/2021 5:10	9.9
5/9/2021 5:25	10.1
5/9/2021 5:40	10.1
5/9/2021 5:55	9.8
5/9/2021 6:10	9.7
5/9/2021 6:25	9.8
5/9/2021 6:40	9.9
5/9/2021 6:55	9.9
5/9/2021 7:10	10.1
5/9/2021 7:25	10.5
5/9/2021 7:40	10.7
5/9/2021 7:55	10.8
5/9/2021 8:10	10.8
5/9/2021 8:25	11.1
5/9/2021 8:40	11.3
5/9/2021 8:55	11.4
5/9/2021 9:10	11.3
5/9/2021 9:25	11.3
5/9/2021 9:40	11.2
5/9/2021 9:55	11.3
5/9/2021 10:10	11.5
5/9/2021 10:25	11.7
5/9/2021 10:40	12.1
5/9/2021 10:55	12.3
5/9/2021 11:10	12
5/9/2021 11:25	11.8
5/9/2021 11:40	11.8
5/9/2021 11:54	12.7
5/9/2021 12:09	14.1
5/9/2021 12:24	14.7
5/9/2021 12:39	14.5
5/9/2021 12:54	14.3
5/9/2021 13:09	14.3
5/9/2021 13:24	14.4
5/9/2021 13:39	14.6
5/9/2021 13:54	14.7
5/9/2021 14:09	14.6
5/9/2021 14:24	14.2
5/9/2021 14:39	14.1
5/9/2021 14:54	14.7
5/9/2021 15:09	15
5/9/2021 15:24	15.4
5/9/2021 15:39	15.2
5/9/2021 15:54	13.9
5/9/2021 16:09	14.3
5/9/2021 16:24	14.7
5/9/2021 16:39	14.4
5/9/2021 16:54	13.9
5/9/2021 17:09	12.8
5/9/2021 17:24	12.3
5/9/2021 17:39	12.1
5/9/2021 17:54	11.1
5/9/2021 18:09	10.4
5/9/2021 18:24	9.4
5/9/2021 18:39	9.1
5/9/2021 18:54	9.1
5/9/2021 19:09	8.7
5/9/2021 19:24	8.5
5/9/2021 19:39	8.3
5/9/2021 19:54	7.9
5/9/2021 20:09	8
5/9/2021 20:24	8.2
5/9/2021 20:39	8.8
5/9/2021 20:54	10.1
5/9/2021 21:09	11.3
5/9/2021 21:24	12.3
5/9/2021 21:39	13.3
5/9/2021 21:54	13.8
5/9/2021 22:09	14.1
5/9/2021 22:23	13.6
5/9/2021 22:38	13.7
5/9/2021 22:53	13.4
5/9/2021 23:08	13.7
5/9/2021 23:23	14.4
5/9/2021 23:38	14.9
5/9/2021 23:54	14.8
5/10/2021 0:09	14
5/10/2021 0:24	13.7
5/10/2021 0:39	13.6
5/10/2021 0:54	14.2
5/10/2021 1:08	13.7
5/10/2021 1:23	13.2
5/10/2021 1:38	14
5/10/2021 1:53	14.6
5/10/2021 2:07	14.1
5/10/2021 2:22	13.1
5/10/2021 2:37	13.6
5/10/2021 2:52	14.3
5/10/2021 3:07	14.2
5/10/2021 3:22	14.1
5/10/2021 3:37	14.1
5/10/2021 3:52	13.8
5/10/2021 4:07	13.5
5/10/2021 4:22	13.3
5/10/2021 4:37	13.2
5/10/2021 4:52	12.9
5/10/2021 5:07	12.7
5/10/2021 5:22	12.8
5/10/2021 5:37	12.7
5/10/2021 5:52	12.6
5/10/2021 6:07	12.5
5/10/2021 6:22	12.4
5/10/2021 6:37	12.3
5/10/2021 6:52	12.2
5/10/2021 7:07	12.2
5/10/2021 7:22	12.2
5/10/2021 7:37	12.5
5/10/2021 7:52	12.7
5/10/2021 8:07	12.8
5/10/2021 8:22	12.7
5/10/2021 8:37	12.8
5/10/2021 8:52	13.4
5/10/2021 9:07	13.5
5/10/2021 9:22	13.4
5/10/2021 9:37	13.7
5/10/2021 9:52	13.4
5/10/2021 10:07	13.1
5/10/2021 10:22	14.3
5/10/2021 10:37	14.6
5/10/2021 10:52	13.8
5/10/2021 11:07	13.8
5/10/2021 11:22	13.7
5/10/2021 11:36	13.1
5/10/2021 11:51	12.8
5/10/2021 12:06	12.2
5/10/2021 12:21	12
5/10/2021 12:36	12.1
5/10/2021 12:51	12.5
5/10/2021 13:06	12.8
5/10/2021 13:21	12.8
5/10/2021 13:36	12.1
5/10/2021 13:51	11.5
5/10/2021 14:06	10.9
5/10/2021 14:21	10.3
5/10/2021 14:36	10
5/10/2021 14:52	9.6
5/10/2021 15:07	9.2
5/10/2021 15:21	9.1
5/10/2021 15:36	8.8
5/10/2021 15:51	8.6
5/10/2021 16:06	8.3
5/10/2021 16:21	8.3
5/10/2021 16:36	8
5/10/2021 16:51	7.9
5/10/2021 17:06	7.7
5/10/2021 17:21	7.1
5/10/2021 17:36	7
5/10/2021 17:51	7.2
5/10/2021 18:06	8.2
5/10/2021 18:21	8.9
5/10/2021 18:36	9.8
5/10/2021 18:51	10.1
5/10/2021 19:06	9.9
5/10/2021 19:21	10
5/10/2021 19:36	10.4
5/10/2021 19:51	10.2
5/10/2021 20:06	10.3
5/10/2021 20:21	9.8
5/10/2021 20:36	8.9
5/10/2021 20:50	8.8
5/10/2021 21:05	9
5/10/2021 21:20	8.6
5/10/2021 21:35	8
5/10/2021 21:50	7.7
5/10/2021 22:05	8.8
5/10/2021 22:20	11.5
5/10/2021 22:35	14
5/10/2021 22:50	14.1
5/10/2021 23:05	12.5
5/10/2021 23:20	11.8
5/10/2021 23:35	11.3
5/10/2021 23:50	10.7
5/11/2021 0:05	10.2
5/11/2021 0:20	10.1
5/11/2021 0:34	9.9
5/11/2021 0:49	9.9
5/11/2021 1:04	9.9
5/11/2021 1:19	9.9
5/11/2021 1:34	10.2
5/11/2021 1:49	10.6
5/11/2021 2:04	10.6
5/11/2021 2:19	10.2
5/11/2021 2:34	9.8
5/11/2021 2:49	9.7
5/11/2021 3:04	9.7
5/11/2021 3:19	9.9
5/11/2021 3:34	10.2
5/11/2021 3:49	10.2
5/11/2021 4:04	9.9
5/11/2021 4:19	9.4
5/11/2021 4:34	9.5
5/11/2021 4:49	9.8
5/11/2021 5:04	10
5/11/2021 5:19	10.2
5/11/2021 5:34	10.1
5/11/2021 5:49	9.9
5/11/2021 6:04	10.2
5/11/2021 6:19	10.4
5/11/2021 6:34	10.4
5/11/2021 6:49	10.2
5/11/2021 7:05	10.3
5/11/2021 7:20	10.6
5/11/2021 7:34	11.3
5/11/2021 7:49	11.6
5/11/2021 8:04	11.8
5/11/2021 8:19	12
5/11/2021 8:34	11.6
5/11/2021 8:49	11.3
5/11/2021 9:04	11.5
5/11/2021 9:19	12.1
5/11/2021 9:34	12.3
5/11/2021 9:49	12.4
5/11/2021 10:04	13.3
5/11/2021 10:19	13.7
5/11/2021 10:34	13.9
5/11/2021 10:49	14
5/11/2021 11:04	13.7
5/11/2021 11:19	13.2
5/11/2021 11:34	12.9
5/11/2021 11:49	12.6
5/11/2021 12:04	12.1
5/11/2021 12:19	11.6
5/11/2021 12:34	11.4
5/11/2021 12:49	11.8
5/11/2021 13:04	12.1
5/11/2021 13:19	12.2
5/11/2021 13:33	11.6
5/11/2021 13:48	11.3
5/11/2021 14:03	10.9
5/11/2021 14:18	10.4
5/11/2021 14:33	10.1
5/11/2021 14:48	9.7
5/11/2021 15:03	9.4
5/11/2021 15:18	9.3
5/11/2021 15:33	10.1
5/11/2021 15:48	10.2
5/11/2021 16:03	10.2
5/11/2021 16:18	10.4
5/11/2021 16:33	10.8
5/11/2021 16:48	10.9
5/11/2021 17:03	10.4
5/11/2021 17:18	10.1
5/11/2021 17:33	9.9
5/11/2021 17:48	9.7
5/11/2021 18:03	9.2
5/11/2021 18:18	8.9
5/11/2021 18:33	9.3
5/11/2021 18:48	11.1
5/11/2021 19:03	11.8
5/11/2021 19:18	12.9
5/11/2021 19:33	12.6
5/11/2021 19:47	12.1
5/11/2021 20:03	11.8
5/11/2021 20:18	11.9
5/11/2021 20:33	11.9
5/11/2021 20:47	13.1
5/11/2021 21:02	12
5/11/2021 21:17	10.8
5/11/2021 21:32	11.9
5/11/2021 21:47	12.6
5/11/2021 22:02	12.7
5/11/2021 22:17	12.7
5/11/2021 22:32	12.9
5/11/2021 22:47	12.8
5/11/2021 23:03	12.8
6/1/2021 12:00	12.3
6/1/2021 12:15	12.2
6/1/2021 12:30	11.8
6/1/2021 12:45	11.1
6/1/2021 13:00	10.2
6/1/2021 13:15	9.7
6/1/2021 13:30	9.8
6/1/2021 13:45	9.9
6/1/2021 14:00	10
6/1/2021 14:15	9.6
6/1/2021 14:30	9.1
6/1/2021 14:45	8.2
6/1/2021 15:00	7.7
6/1/2021 15:15	7.6
6/1/2021 15:30	7.1
6/1/2021 15:45	6.8
6/1/2021 16:00	6.6
6/1/2021 16:15	6.8
6/1/2021 16:30	7.2
6/1/2021 16:45	7.3
6/1/2021 17:00	7.4
6/1/2021 17:15	8.2
6/1/2021 17:30	8.9
6/1/2021 17:45	9.4
6/1/2021 18:01	9.3
6/1/2021 18:16	8.9
6/1/2021 18:31	8.4
6/1/2021 18:46	8.1
6/1/2021 19:01	8
6/1/2021 19:16	8.1
6/1/2021 19:31	8.4
6/1/2021 19:46	9.1
6/1/2021 20:01	9.4
6/1/2021 20:16	9.4
6/1/2021 20:31	9.1
6/1/2021 20:46	8.8
6/1/2021 21:01	7.7
6/1/2021 21:16	7.2
6/1/2021 21:31	7.2
6/1/2021 21:46	7
6/1/2021 22:01	6.9
6/1/2021 22:16	7.2
6/2/2021 0:47	9.2
6/2/2021 1:02	9.7
6/2/2021 1:17	10.1
6/2/2021 1:32	9.9
6/2/2021 1:47	9.3
6/2/2021 2:02	9.5
6/2/2021 2:17	10.2
6/2/2021 2:32	10.2
6/2/2021 2:47	10.4
6/2/2021 3:02	11
6/2/2021 3:17	11.4
6/2/2021 3:32	11.6
6/2/2021 3:47	11.9
6/2/2021 4:02	11.7
6/2/2021 4:17	10.9
6/2/2021 4:32	10.2
6/2/2021 4:47	9.7
6/2/2021 5:02	9.6
6/2/2021 5:17	10
6/2/2021 5:32	10.3
6/2/2021 5:47	10
6/2/2021 6:02	9.9
6/2/2021 6:17	10.1
6/2/2021 6:32	10.1
6/2/2021 6:47	10
6/2/2021 7:02	9.6
6/2/2021 7:17	8.9
6/2/2021 7:32	8.7
6/2/2021 7:47	8.7
6/2/2021 8:02	8.4
6/2/2021 8:17	8.3
6/2/2021 8:32	9.1
6/2/2021 8:47	9.7
6/2/2021 9:02	9.9
6/2/2021 9:17	9.8
6/2/2021 9:32	9.5
6/2/2021 9:47	9.3
6/2/2021 10:03	9.3
6/2/2021 10:18	9
6/2/2021 10:33	9
6/2/2021 10:48	9.4
6/2/2021 11:03	10.1
6/2/2021 11:18	11.3
6/2/2021 11:33	10.4
6/2/2021 11:48	10.6
6/2/2021 12:03	11.3
6/2/2021 12:18	11.7
6/2/2021 12:33	11.3
6/2/2021 12:48	10.7
6/2/2021 13:02	10.2
6/2/2021 13:17	9.6
6/2/2021 13:32	9.2
6/2/2021 13:47	9.2
6/2/2021 14:02	9.2
6/2/2021 14:17	8.9
6/2/2021 14:32	8.5
6/2/2021 14:48	8
6/2/2021 15:03	7.6
6/2/2021 15:18	7
6/2/2021 15:33	7.8
6/2/2021 15:48	9.3
6/2/2021 16:03	10.4
6/2/2021 16:18	10.6
6/2/2021 16:33	10.2
6/2/2021 16:48	10.2
6/2/2021 17:03	10.1
6/2/2021 17:18	9.2
6/2/2021 17:33	7.7
6/2/2021 17:48	6.1
6/2/2021 18:03	5.9
6/2/2021 18:18	6
6/2/2021 18:33	5.8
6/2/2021 18:48	5.9
6/2/2021 19:03	6.3
6/2/2021 19:18	5.9
6/2/2021 19:33	6
6/2/2021 19:48	6.3
6/2/2021 20:03	6.3
6/2/2021 20:18	6.4
6/2/2021 20:33	6.8
6/2/2021 20:48	7.5
6/2/2021 21:03	8.9
6/2/2021 21:18	10.7
6/2/2021 21:33	12.7
6/2/2021 21:48	13.3
6/2/2021 22:03	13
6/2/2021 22:19	12.1
6/2/2021 22:34	11.3
6/2/2021 22:49	10.9
6/2/2021 23:04	10.6
6/2/2021 23:19	10.2
6/2/2021 23:33	9.4
6/2/2021 23:48	8.7
6/3/2021 0:03	8.2
6/3/2021 0:18	7.8
6/3/2021 0:33	7.8
6/3/2021 0:48	7.9
6/3/2021 1:03	7.8
6/3/2021 1:18	7.3
6/3/2021 1:34	7.4
6/3/2021 1:49	8.2
6/3/2021 2:04	8.5
6/3/2021 2:19	8.4
6/3/2021 2:34	8.2
6/3/2021 2:49	8
6/3/2021 3:04	8.1
6/3/2021 3:19	8.3
6/3/2021 3:34	8.1
6/3/2021 3:49	8.1
6/3/2021 4:04	8.2
6/3/2021 4:19	7.8
6/3/2021 4:34	7.3
6/3/2021 4:49	6.9
6/3/2021 5:04	6.9
6/3/2021 5:19	7.1
6/3/2021 5:34	7.5
6/3/2021 5:49	8.2
6/3/2021 6:04	8.3
6/3/2021 6:19	8.2
6/3/2021 6:34	8.5
6/3/2021 6:49	8.3
6/3/2021 7:04	8.3
6/3/2021 7:19	8.4
6/3/2021 7:34	8.4
6/3/2021 7:49	8.4
6/3/2021 8:04	8.7
6/3/2021 8:19	9.3
6/3/2021 8:34	9.4
6/3/2021 8:49	9.2
6/3/2021 9:04	9.1
6/3/2021 9:19	9.5
6/3/2021 9:34	9.7
6/3/2021 9:49	9.7
6/3/2021 10:05	9.5
6/3/2021 10:20	8.9
6/3/2021 10:35	9.1
6/3/2021 10:50	9.1
6/3/2021 11:05	8.7
6/3/2021 11:20	8.7
6/3/2021 11:35	8.8
6/3/2021 11:50	9.1
6/3/2021 12:04	10.5
6/3/2021 12:19	10.6
6/3/2021 12:34	11.2
6/3/2021 12:49	11.8
6/3/2021 13:04	11.8
6/3/2021 13:19	11.3
6/3/2021 13:34	10.9
6/3/2021 13:49	10.4
6/3/2021 14:04	9.7
6/3/2021 14:19	9.2
6/3/2021 14:35	8.9
6/3/2021 14:50	9.3
6/3/2021 15:05	9.9
6/3/2021 15:20	9.8
6/3/2021 15:35	9.4
6/3/2021 15:50	9.2
6/3/2021 16:05	8.4
6/3/2021 16:20	7.9
6/3/2021 16:35	7.7
6/3/2021 16:50	7.8
6/3/2021 17:05	8.1
6/3/2021 17:20	8.8
6/3/2021 17:35	9.9
6/3/2021 17:50	10.7
6/3/2021 18:05	10.8
6/3/2021 18:20	11
6/3/2021 18:35	11.7
6/3/2021 18:50	11.8
6/3/2021 19:05	12.4
6/3/2021 19:20	11.6
6/3/2021 19:35	10
6/3/2021 19:50	9.1
6/3/2021 20:05	9.1
6/3/2021 20:20	8.5
6/3/2021 20:35	8.5
6/3/2021 20:51	8.5
6/3/2021 21:06	7.8
6/3/2021 21:21	7.9
6/3/2021 21:36	8.2
6/3/2021 21:51	9.2
6/3/2021 22:06	10.2
6/3/2021 22:21	11.1
6/3/2021 22:35	10.5
6/3/2021 22:50	8.8
6/3/2021 23:05	7.9
6/3/2021 23:20	7.2
6/3/2021 23:35	6.4
6/3/2021 23:51	6.2
6/4/2021 0:06	6.4
6/4/2021 0:21	6.3
6/4/2021 0:36	6.2
6/4/2021 0:51	6.1
6/4/2021 1:06	6
6/4/2021 1:21	5.8
6/4/2021 1:36	5.6
6/4/2021 1:51	5.5
6/4/2021 2:06	5.6
6/4/2021 2:21	5.7
6/4/2021 2:36	5.8
6/4/2021 2:51	5.7
6/4/2021 3:06	5.6
6/4/2021 3:21	5.6
6/4/2021 3:36	5.8
6/4/2021 3:51	6.2
6/4/2021 4:06	6.4
6/4/2021 4:21	6.6
6/4/2021 4:36	6.6
6/4/2021 4:51	6.4
6/4/2021 5:06	6.2
6/4/2021 5:22	6.5
6/4/2021 5:37	6.6
6/4/2021 5:52	6.8
6/4/2021 6:07	7.2
6/4/2021 6:22	7.2
6/4/2021 6:37	7.3
6/4/2021 6:52	7.3
6/4/2021 7:07	7.3
6/4/2021 7:22	7.3
6/4/2021 7:36	7.5
6/4/2021 7:51	7.6
6/4/2021 8:06	7.7
6/4/2021 8:21	7.8
6/4/2021 8:36	7.9
6/4/2021 8:51	8.2
6/4/2021 9:06	8.2
6/4/2021 9:21	8.3
6/4/2021 9:36	8.5
6/4/2021 9:52	8.6
6/4/2021 10:07	8.6
6/4/2021 10:22	8.8
6/4/2021 10:37	10.3
6/4/2021 10:52	11.6
6/4/2021 11:07	12
6/4/2021 11:22	13.1
6/4/2021 11:37	13.2
6/4/2021 11:52	12.3
6/4/2021 12:07	12.4
6/4/2021 12:22	12.4
6/4/2021 12:37	11.8
6/4/2021 12:52	11.2
6/4/2021 13:07	11.2
6/4/2021 13:22	11
6/4/2021 13:37	10.8
6/4/2021 13:52	10.7
6/4/2021 14:07	10.3
6/4/2021 14:22	9.7
6/4/2021 14:37	8.9
6/4/2021 14:52	8.7
6/4/2021 15:07	8.9
6/4/2021 15:22	8.9
6/4/2021 15:37	9
6/4/2021 15:52	8.7
6/4/2021 16:07	7.7
6/4/2021 16:22	6.5
6/4/2021 16:37	6.3
6/4/2021 16:52	6.7
6/4/2021 17:07	6.9
6/4/2021 17:22	6.9
6/4/2021 17:37	6.9
6/4/2021 17:52	5.8
6/4/2021 18:07	5.2
6/4/2021 18:22	5.6
6/4/2021 18:37	6.1
6/4/2021 18:52	6.7
6/4/2021 19:07	8.1
6/4/2021 19:22	9.8
6/4/2021 19:37	11.6
6/4/2021 19:52	12.6
6/4/2021 20:07	11.5
6/4/2021 20:22	9.3
6/4/2021 20:37	9.1
6/4/2021 20:52	9.4
6/4/2021 21:07	9.5
6/4/2021 21:22	10.3
6/4/2021 21:37	11.3
6/4/2021 21:52	11.8
6/4/2021 22:08	11.6
6/4/2021 22:22	10.8
6/4/2021 22:37	10.9
6/4/2021 22:52	10.4
6/4/2021 23:07	9.6
6/4/2021 23:22	8.9
6/4/2021 23:37	8.1
6/4/2021 23:52	7.7
6/5/2021 0:07	7.9
6/5/2021 0:22	8.2
6/5/2021 0:37	8.3
6/5/2021 0:52	8.2
6/5/2021 1:07	8.2
6/5/2021 1:22	8.3
6/5/2021 1:37	8.6
6/5/2021 1:53	8.6
6/5/2021 2:08	7.8
6/5/2021 2:23	7.6
6/5/2021 2:38	8.2
6/5/2021 2:53	8.8
6/5/2021 3:08	8.7
6/5/2021 3:23	8.5
6/5/2021 3:38	8.7
6/5/2021 3:53	8.7
6/5/2021 4:08	8.8
6/5/2021 4:23	8.9
6/5/2021 4:38	8.5
6/5/2021 4:53	8.3
6/5/2021 5:08	8.4
6/5/2021 5:23	8.3
6/5/2021 5:38	8
6/5/2021 5:53	7.9
6/5/2021 6:08	7.6
6/5/2021 6:23	7.7
6/5/2021 6:38	8.2
6/5/2021 6:53	8.5
6/5/2021 7:08	8.7
6/5/2021 7:23	8.7
6/5/2021 7:38	8.6
6/5/2021 7:53	8.7
6/5/2021 8:08	8.8
6/5/2021 8:23	8.9
6/5/2021 8:38	8.9
6/5/2021 8:53	9.3
6/5/2021 9:08	10.1
6/5/2021 9:24	11.2
6/5/2021 9:39	11.1
6/5/2021 9:54	10.6
6/5/2021 10:09	10
6/5/2021 10:24	9.6
6/5/2021 10:39	9.3
6/5/2021 10:54	9.3
6/5/2021 11:09	9.3
6/5/2021 11:24	9.1
6/5/2021 11:38	8.8
6/5/2021 11:53	8.9
6/5/2021 12:08	9.3
6/5/2021 12:23	9.9
6/5/2021 12:38	10.6
6/5/2021 12:53	11.2
6/5/2021 13:08	11.7
6/5/2021 13:24	11.7
6/5/2021 13:39	11.2
6/5/2021 13:54	10.7
6/5/2021 14:09	10.8
6/5/2021 14:24	11.2
6/5/2021 14:39	11.3
6/5/2021 14:54	10.8
6/5/2021 15:09	10.3
6/5/2021 15:24	10.1
6/5/2021 15:39	10.4
6/5/2021 15:54	10.6
6/5/2021 16:09	10.1
6/5/2021 16:24	9.2
6/5/2021 16:39	8.5
6/5/2021 16:54	8.1
6/5/2021 17:09	7.6
6/5/2021 17:24	7.3
6/5/2021 17:39	7
6/5/2021 17:54	6.6
6/5/2021 18:09	6.8
6/5/2021 18:24	7.8
6/5/2021 18:39	9.1
6/5/2021 18:54	10.8
6/5/2021 19:09	13.3
6/5/2021 19:24	14.4
6/5/2021 19:39	13.9
6/5/2021 19:54	12.7
6/5/2021 20:09	12.3
6/5/2021 20:24	13
6/5/2021 20:40	13.9
6/5/2021 20:55	14.2
6/5/2021 21:09	13.4
6/5/2021 21:24	14
6/5/2021 21:39	15.5
6/5/2021 21:54	15.5
6/5/2021 22:09	15.3
6/5/2021 22:24	15.5
6/5/2021 22:39	15.1
6/5/2021 22:54	14.4
6/5/2021 23:09	13.8
6/5/2021 23:24	13.5
6/5/2021 23:39	13.8
6/5/2021 23:54	13.4
6/6/2021 0:09	12.4
6/6/2021 0:24	12.3
6/6/2021 0:39	12.9
6/6/2021 0:54	12.5
6/6/2021 1:09	11.8
6/6/2021 1:24	11.4
6/6/2021 1:40	11.6
6/6/2021 1:55	11.4
6/6/2021 2:10	11.2
6/6/2021 2:25	11.3
6/6/2021 2:40	11.8
6/6/2021 2:55	11.9
6/6/2021 3:10	11.4
6/6/2021 3:25	10.8
6/6/2021 3:40	10.3
6/6/2021 3:55	9.6
6/6/2021 4:10	8.8
6/6/2021 4:25	8.7
6/6/2021 4:40	8.8
6/6/2021 4:55	8.6
6/6/2021 5:10	8.4
6/6/2021 5:25	8.4
6/6/2021 5:40	8.2
6/6/2021 5:55	8.3
6/6/2021 6:10	8.3
6/6/2021 6:25	8.3
6/6/2021 6:40	8.2
6/6/2021 6:55	7.9
6/6/2021 7:10	7.9
6/6/2021 7:25	8.1
6/6/2021 7:41	8.5
6/6/2021 7:56	8.7
6/6/2021 8:11	8.5
6/6/2021 8:26	8.1
6/6/2021 8:41	8.4
6/6/2021 8:56	8.6
6/6/2021 9:11	8.6
6/6/2021 9:26	8.3
6/6/2021 9:41	8.2
6/6/2021 9:56	8.4
6/6/2021 10:11	8.9
6/6/2021 10:26	9.1
6/6/2021 10:41	8.8
6/6/2021 10:56	8.2
6/6/2021 11:11	7.8
6/6/2021 11:25	8.9
6/6/2021 11:40	8.9
6/6/2021 11:55	8.9
6/6/2021 12:10	9.8
6/6/2021 12:26	11.3
6/6/2021 12:41	12.1
6/6/2021 12:56	13.1
6/6/2021 13:11	13.2
6/6/2021 13:26	12.3
6/6/2021 13:41	11.7
6/6/2021 13:56	11.8
6/6/2021 14:11	11.7
6/6/2021 14:26	10.6
6/6/2021 14:41	10.1
6/6/2021 14:56	9.8
6/6/2021 15:11	9.3
6/6/2021 15:26	8.9
6/6/2021 15:41	8.3
6/6/2021 15:56	7.5
6/6/2021 16:11	7.1
6/6/2021 16:26	7
6/6/2021 16:41	7.8
6/6/2021 16:56	8.3
6/6/2021 17:11	8.1
6/6/2021 17:26	8.1
6/6/2021 17:41	8.1
6/6/2021 17:56	7.6
6/6/2021 18:11	7.1
6/6/2021 18:26	6.8
6/6/2021 18:41	6.5
6/6/2021 18:56	6.3
6/6/2021 19:11	6.6
6/6/2021 19:26	7.3
6/6/2021 19:42	8.1
6/6/2021 19:57	9.4
6/6/2021 20:12	10.9
6/6/2021 20:27	11.8
6/6/2021 20:42	12.4
6/6/2021 20:57	13
6/6/2021 21:12	13.1
6/6/2021 21:27	12.9
6/6/2021 21:42	12.9
6/6/2021 21:57	12.2
6/6/2021 22:12	11.8
6/6/2021 22:27	12.6
6/6/2021 22:41	12.8
6/6/2021 22:56	12.2
6/6/2021 23:12	12.3
6/6/2021 23:27	12.6
6/6/2021 23:42	12.7
6/6/2021 23:57	12.7
6/7/2021 0:12	12.4
6/7/2021 0:27	12.2
6/7/2021 0:43	12
6/7/2021 0:58	11.7
6/7/2021 1:13	12.1
6/7/2021 1:28	11.9
6/7/2021 1:42	11.6
6/7/2021 1:57	11.1
6/7/2021 2:12	10.8
6/7/2021 2:27	10.7
6/7/2021 2:42	10.8
6/7/2021 2:57	10.9
6/7/2021 3:12	11.1
6/7/2021 3:27	10.9
6/7/2021 3:43	10.2
6/7/2021 3:58	9.5
6/7/2021 4:13	9
6/7/2021 4:28	8.7
6/7/2021 4:43	8.3
6/7/2021 4:58	7.9
6/7/2021 5:13	7.6
6/7/2021 5:28	7.6
6/7/2021 5:43	7.7
6/7/2021 5:58	7.3
6/7/2021 6:13	7
6/7/2021 6:28	6.9
6/7/2021 6:43	6.9
6/7/2021 6:58	7.1
6/7/2021 7:13	7.3
6/7/2021 7:28	7.4
6/7/2021 7:43	7.9
6/7/2021 7:58	8.6
6/7/2021 8:13	9.7
6/7/2021 8:28	10.3
6/7/2021 8:43	10.2
6/7/2021 8:58	11
6/7/2021 9:13	11.2
6/7/2021 9:28	11.8
6/7/2021 9:43	13.1
6/7/2021 9:58	13.4
6/7/2021 10:13	13.1
6/7/2021 10:28	12.8
6/7/2021 10:43	12.6
6/7/2021 10:58	12.1
6/7/2021 11:13	11.6
6/7/2021 11:28	11.2
6/7/2021 11:43	10.7
6/7/2021 11:58	10.7
6/7/2021 12:13	10.7
6/7/2021 12:28	10.8
6/7/2021 12:43	11
6/7/2021 12:59	10.6
6/7/2021 13:14	10.4
6/7/2021 13:29	10.3
6/7/2021 13:44	9.8
6/7/2021 13:59	9.2
6/7/2021 14:14	8.7
6/7/2021 14:29	8.3
6/7/2021 14:44	8.1
6/7/2021 14:59	8
6/7/2021 15:14	8.3
6/7/2021 15:29	8.9
6/7/2021 15:44	9.7
6/7/2021 15:59	10.1
6/7/2021 16:14	10.3
6/7/2021 16:29	10.7
6/7/2021 16:44	10.8
6/7/2021 16:59	10.4
6/7/2021 17:14	10.6
6/7/2021 17:29	11.7
6/7/2021 17:44	12.8
6/7/2021 17:59	13.3
6/7/2021 18:14	13.8
6/7/2021 18:29	13.6
6/7/2021 18:44	13.2
6/7/2021 18:59	12.9
6/7/2021 19:14	12.4
6/7/2021 19:29	11
6/7/2021 19:44	8.7
6/7/2021 19:59	7.6
6/7/2021 20:14	7.7
6/7/2021 20:29	7.6
6/7/2021 20:44	7.5
6/7/2021 20:59	7.4
6/7/2021 21:14	6.7
6/7/2021 21:29	6.4
6/7/2021 21:44	6.8
6/7/2021 21:59	7.5
6/7/2021 22:14	6.8
6/7/2021 22:29	6.2
6/7/2021 22:44	5.4
6/7/2021 22:59	5
6/7/2021 23:14	5.2
6/7/2021 23:29	5.6
6/7/2021 23:44	5.7
6/7/2021 23:59	5.8
6/8/2021 0:15	6.2
6/8/2021 0:30	6.5
6/8/2021 0:45	6.1
6/8/2021 1:00	6.3
6/8/2021 1:15	7.4
6/8/2021 1:30	7.7
6/8/2021 1:45	7.7
6/8/2021 2:00	7.6
6/8/2021 2:15	7
6/8/2021 2:30	7.3
6/8/2021 2:45	7.7
6/8/2021 3:00	7.1
6/8/2021 3:15	6.6
6/8/2021 3:30	6.6
6/8/2021 3:45	6.7
6/8/2021 4:00	6.9
6/8/2021 4:15	7.1
6/8/2021 4:30	7.1
6/8/2021 4:45	7.6
6/8/2021 5:00	7.7
6/8/2021 5:15	7.7
6/8/2021 5:30	7.6
6/8/2021 5:45	7.7
6/8/2021 6:00	8.1
6/8/2021 6:15	8.4
6/8/2021 6:30	8.3
6/8/2021 6:45	8.4
6/8/2021 7:00	8.6
6/8/2021 7:15	8.7
6/8/2021 7:30	8.6
6/8/2021 7:45	8.6
6/8/2021 8:00	8.6
6/8/2021 8:15	9.3
6/8/2021 8:30	12.3
6/8/2021 8:45	13.6
6/8/2021 9:00	14.1
6/8/2021 9:15	13.9
6/8/2021 9:30	13.4
6/8/2021 9:45	13.1
6/8/2021 10:00	12.2
6/8/2021 10:15	11.6
6/8/2021 10:30	11.5
6/8/2021 10:45	11.1
6/8/2021 11:00	10.3
6/8/2021 11:15	10.1
6/8/2021 11:30	10.3
6/8/2021 11:45	10.4
6/8/2021 12:00	10.9
6/8/2021 12:15	11
6/8/2021 12:30	10.8
6/8/2021 12:45	10.6
6/8/2021 13:01	10.2
6/8/2021 13:16	10
6/8/2021 13:31	9.9
6/8/2021 13:46	10.1
6/8/2021 14:01	10.2
6/8/2021 14:16	9.7
6/8/2021 14:31	8.8
6/8/2021 14:46	8.2
6/8/2021 15:01	7.7
6/8/2021 15:16	7.8
6/8/2021 15:31	8.3
6/8/2021 15:46	8.7
6/8/2021 16:01	8.9
6/8/2021 16:16	8.9
6/8/2021 16:31	8.4
6/8/2021 16:46	8.1
6/8/2021 17:01	8.2
6/8/2021 17:16	8.5
6/8/2021 17:31	8.7
6/8/2021 17:46	9.3
6/8/2021 18:01	10.4
6/8/2021 18:16	10.7
6/8/2021 18:31	9.9
6/8/2021 18:46	9.8
6/8/2021 19:01	10.7
6/8/2021 19:16	10.8
6/8/2021 19:31	9.8
6/8/2021 19:46	8.1
6/8/2021 20:01	6.4
6/8/2021 20:16	6.9
6/8/2021 20:31	7.7
6/8/2021 20:46	8.1
6/8/2021 21:01	6.8
6/8/2021 21:16	6.9
6/8/2021 21:31	8.1
6/8/2021 21:46	8.8
6/8/2021 22:01	9.3
6/8/2021 22:16	9.3
6/8/2021 22:31	8.8
6/8/2021 22:46	8.4
6/8/2021 23:01	7.8
6/8/2021 23:16	7.8
6/8/2021 23:32	7.9
6/8/2021 23:47	7.6
[truncated: 8,161 more rows]
